# Supplementary material for: Retrospective Study Shows That Serum Levels of Chemokine CXCL10 and Cytokine GDF15 Support a Diagnosis of Sporadic Inclusion Body Myositis and Immune-Mediated Necrotizing Myopathy
Source: Brain Sci. 2023 Sep 25;13(10):1369. doi: 10.3390/brainsci13101369 (PMC10605230; doi:10.3390/brainsci13101369)
Supplement: Supplementary file 1 [file brainsci-13-01369-s001.zip]

Archive with 1 entries (1 files):
- brainsci-2620096-supplementary.pdf
